# Supplementary material for: Association of HSF1 Genetic Variation with Heat Tolerance in Chinese Cattle
Source: Animals (Basel). 2019 Nov 25;9(12):1027. doi: 10.3390/ani9121027 (PMC6941060; doi:10.3390/ani9121027)
Supplement: Supplementary file 1 [file animals-09-01027-s001.zip]

Archive with 6 entries (5 files):
- Supplementary File/Figure 1. Geographical distribution of two variants among 35 Chinese breeds as well as Augus and zebu population..tif
- Supplementary File/Table S1 The distribution of 35 cattle breeds of China as well as Augus and zebu population.xlsx
- Supplementary File/Table S2 Genotype and allele frequencies of the HSF1 gene across 35 cattle breeds.xlsx
- Supplementary File/Table S3. Genetic diversity parameters and value of a╓2 in Chinese indigenous breeds..xlsx
- Supplementary File/Table S4. Test of three subject effects HSF1 genotypes.xlsx
- Supplementary File/
