# Supplementary material for: Association of HSF1 Genetic Variation with Heat Tolerance in Chinese Cattle
Source: Animals (Basel). 2019 Nov 25;9(12):1027. doi: 10.3390/ani9121027 (PMC6941060; doi:10.3390/ani9121027)
Supplement: Supplementary file 1 [file animals-09-01027-s001.zip › Supplementary File/Table S1 The distribution of 35 cattle breeds of China as well as Augus and zebu population.xlsx]

## Sheet: Sheet2
Table S1 The distribution of 35 cattle breeds of China as well as Augus and zebu population
Geographical	Breeds(codes)	Sample size	Locality	Annual Mean	Annual Mean Humidity (%)	Temperature humidity index
grouping				Temperature (°C)
Northern group	Kazakh(KZ)	26	Yining,Yili, Xinjing, China	9.1	64	50.28
	Yanbian(YB)	30	Yanbian, Jilin, China	5	66	44.18
	Qaidam(QD)	29	Geermu, Haixi, Qinghai, China	4.4	32	46.68
	Mongolian(MG)	32	Heshuo, Kuerl, Bayingolin, Xinjiang, China	7.9	52	49.33
Central group	Jiaxian Red(JX)	30	Jiaxian, Pingdingshan, Henan, China	14.5	67	58.08
	Nanyang(NY)c	20	Nanyang, Henan, China	14.9	72	58.69
	Luxi(LX)	29	Jining, Shandong, China	6.8	66	46.81
	Bohai Black(BH)	33	Binzhou, Shandong, China	12.2	66	54.72
	Jinnan(JN)	14	Yuncheng, Shanxi, China	13.6	62	56.8
	Qinchuan(QC)	20	Yangling, Shaanxi, China	8.3	63	49.19
Southern group	Ji'an(JA)	14	Ji’an, Jiangxi, China	18.3	78	64.1
	Jinjiang(JJ)	13	Gaoan, Yichun, Jiangxi, China	17.9	79	63.5
	Wannan(WN)	32	Jixi, Anhui, China	16.5	77	61.23
	Weining(GZWN)	20	Weining, Bijie, Guizhou, China	10.5	80	51.68
	Zaobei(ZB)	16	Zaoyang, Xiangyang, Hubei, China	15.4	72	59.46
	Dabeishan(DBS)	28	Anqing, Anhui, China	16.3	78	60.93
	Bashan(BS)	41	Xuanhan, Dazhou, Sichuan, China	17.3	79	62.54
	Leiqiong(LQ)	28	Leizhou, Guangdong, China	23.8	85	73.45
	Wengshan(WS)	32	Wenshan, Yunnan, China	17.2	81	62.44
	Dianzhong(DZ)	31	Chuxiong, Yunnan, China	20	79	66.84
	ZhaoTong(ZT)	52	Zhaotong, Yunnan, China	11.6	74	53.61
	DiQing(DQ)	31	Zhongdian, Yunnan, China	5.4	70	44.41
	DeHong(DH)	21	Luxi,Yunnan, China	20	79	66.84
	Guangfeng(GF)	8	Guangfeng, Shangrao, Jiangxi, China	18.2	78	63.94
	Sanjiang(SJ)	32	Sanjiang, Baishi, Sichuan, China	12.5	63	55.21
	Wuling (WL)	59	Yongshun, Hunan, China	17.2	77	62.33
	Guanling(GL)	30	Guanling, Guizhou, China	14	81	57.28
	Wuchuan(WC)	27	Fenggang, Guizhou, China	7.7	53	48.1
	Minnan(MN)	7	Sorthern region of the Fujian province	21	79	68.43
	Longling (LL)	13	Longling, Guangxi, China	19.3	80	61.97
	Weizhou (WZ)	28	Beihai, Guangxi, China	21.7	82	63.94
	Nandan (ND)	25	Nandan, Guangxi, China	22	77	64.18
	Yunling (YL)	30	Ruili, Yunnnan, China	15.3	70	58.7
Special	Tibetan(TB)	29	Changdu,Xizang, China	8.5	63	49.48
	Shigatse Humped (SH)	31	Dingjie,Xizang, China	2.1	55	41.28
Total		941
Exotic	zebu (zebu)	60	Kenana, India and Burma
	Angus (Augus)	21	Yangling, Shanxi, China
