# Supplementary material for: Association of HSF1 Genetic Variation with Heat Tolerance in Chinese Cattle
Source: Animals (Basel). 2019 Nov 25;9(12):1027. doi: 10.3390/ani9121027 (PMC6941060; doi:10.3390/ani9121027)
Supplement: Supplementary file 1 [file animals-09-01027-s001.zip › Supplementary File/Table S2 Genotype and allele frequencies of the HSF1 gene across 35 cattle breeds.xlsx]

## Sheet: Sheet1
Table S2 Genotype and allele frequencies of the HSF1 gene across 35 cattle breeds
Geographical Grouping	Breeds(codes)	Genotype Frequencies（numbers）			Allelic Frequencies		Mutation Allele
		AA	AG	GG	A	G
Northern Group	Kazakh(KZ)	0.8846(23)	0.1154(3)	0.0000(0)	0.9423	0.0577	0.0577
	Yanbian(YB)	0.8333(25)	0.1333(4)	0.0334(1)	0.9	0.1	0.1
	Qaidam(QD)	0.6897(20)	0.2414(7)	0.0689(2)	0.8103	0.1897	0.1897
	Mongolian(MG)	0.7500(24)	0.1875(6)	0.0625(2)	0.8438	0.1562	0.1562
		0.7863(92)	0.1709(20)	0.0428(5)	0.8718	0.1282	0.1282
Central Group	Jiaxian Red(JX)	0.2667(8)	0.6000(18)	0.1333(4)	0.5667	0.4333	0.4333
	Nanyang(NY)	0.1000(2)	0.3000(6)	0.6000(12)	0.25	0.75	0.75
	Luxi(LX)	0.0345(1)	0.4483(13)	0.5172(15)	0.2586	0.7414	0.7414
	Bohai Black(BH)	0.5455(18)	0.4545(15)	0.0000(0)	0.7727	0.2273	0.2273
	Jinnan(JN)	0.2857(4)	0.5000(7)	0.2143(3)	0.5357	0.4643	0.4643
	Qinchuan(QC)	0.6000(12)	0.3000(6)	0.1000(2)	0.75	0.25	0.25
		0.3082(45)	0.4452(65)	0.2466(36)	0.5308	0.4692	0.4692
Southern Group	Ji'an(JA)	0.0000(0)	0.0714(1)	0.9286(13)	0.0357	0.9643	0.9643
	Jinjiang(JJ)	0.0000(0)	0.3077(4)	0.6923(9)	0.1538	0.8462	0.8462
	Wannan(WN)	0.0000(0)	0.0625(2)	0.9375(30)	0.0312	0.9688	0.9688
	Weining(GZWN)	0.3000(6)	0.6000(12)	0.1000(2)	0.6	0.4	0.4
	Zaobei(ZB)	0.0000(0)	0.1875(3)	0.8125(13)	0.0938	0.9062	0.9062
	Dabieshan(DBS)	0.0714(2)	0.3571(10)	0.5715(16)	0.25	0.75	0.75
	Bashan(BS)	0.1220(5)	0.3902(16)	0.4878(20)	0.3171	0.6829	0.6829
	Leiqiong(LQ)	0.0357(1)	0.1786(5)	0.7857(22)	0.125	0.875	0.875
	Wenshan(WS)	0.0313(1)	0.6250(20)	0.3437(11)	0.3438	0.6562	0.6562
	Dianzhong(DZ)	0.0000(0)	0.2581(8)	0.7419(23)	0.129	0.871	0.871
	Zhaotong(ZT)	0.0577(3)	0.2885(15)	0.6538(34)	0.2019	0.7981	0.7981
	Diqing(DQ)	0.0000(0)	0.8065(25)	0.1935(6)	0.4032	0.5968	0.5968
	Dehong(DH)	0.0000(0)	0.2831(5)	0.7619(16)	0.119	0.881	0.881
	Guangfeng(GF)	0.0000(0)	0.0000(0)	1.0000(8)	0	1	1
	Sanjiang(SJ)	0.2813(9)	0.4375(14)	0.2812(9)	0.5	0.5	0.5
	Wuling(WL)	0.0847(5)	0.322(19)	0.5933(35)	0.2458	0.7542	0.7542
	Guanling(GL)	0.0667(2)	0.4667(14)	0.4666(14)	0.3	0.7	0.7
	Wuchuan(WC)	0.0741(2)	0.4444(12)	0.4815(13)	0.2963	0.7037	0.7037
	Minnan(MN)	0.0000(0)	0.5714(4)	0.4286(3)	0.2857	0.7143	0.7143
	Longling(LL)	0.0000(0)	0.0769(1)	0.9231(12)	0.0385	0.9615	0.9615
	Weizhou(WZ)	0.0000(0)	0.1071(3)	0.8929(25)	0.0536	0.9464	0.9464
	Nandan(ND)	0.0000(0)	0.0800(2)	0.9200(23)	0.04	0.96	0.96
	Yunling(YL)	0.0000(0)	0.4667(14)	0.5333(16)	0.2333	0.7667	0.7667
		0.0583(36)	0.3382(209)	0.6035(373)	0.2273	0.7727	0.7727
Special Group	Tibetan(TB)	0.1379(4)	0.5517(16)	0.3104(9)	0.4138	0.5862	0.5862
	Shigatse Humped(SH)	0.4516(14)	0.2581(8)	0.2903(9)	0.5806	0.4194	0.4194
		0.3000(18)	0.4000(24)	0.3000(18)	0.5	0.5	0.5
Over all		0.2030(191)	0.3379(318)	0.4591(432)	0.3719	0.6281	0.6281
Reference Group	zebu	0.0333(2)	0.2000(12)	0.7667(46)	0.1333	0.8667	0.8667
	Angus(AG)	1.0000(21)	0.0000(0)	0.0000(0)	1	0	0
