# Supplementary material for: Association of HSF1 Genetic Variation with Heat Tolerance in Chinese Cattle
Source: Animals (Basel). 2019 Nov 25;9(12):1027. doi: 10.3390/ani9121027 (PMC6941060; doi:10.3390/ani9121027)
Supplement: Supplementary file 1 [file animals-09-01027-s001.zip › Supplementary File/Table S3. Genetic diversity parameters and value of a╓2 in Chinese indigenous breeds..xlsx]

## Sheet: Sheet1
Table S3. Genetic diversity parameters and value of χ2 in Chinese indigenous breeds.
Breeds	Ho	He	Ne	PIC	P-vaule
Kazakh(KH)	0.89	0.11	1.12	0.1	0.755
Yanbian(YB)	0.82	0.18	1.22	0.16	0.156
Qadiam(QD)	0.69	0.31	1.44	0.26	0.248
Mongolian(MG)	0.74	0.26	1.36	0.23	0.102
Jia Xian Red (JX)	0.78	0.22	1.29	0.2	0.225
Nanyang(NY)	0.63	0.38	1.6	0.3	0.371
Luxi(LX)	0.62	0.38	1.62	0.31	0.363
Bohai Black(BH)	0.65	0.35	1.54	0.29	0.091
Jinnan(JN)	0.5	0.5	1.99	0.37	0.985
Qinchuan(QC)	0.63	0.38	1.6	0.3	0.371
Ji'an(JA)	0.93	0.07	1.07	0.07	0.89
Jinjiang(JJ)	0.74	0.26	1.35	0.23	0.512
Wannan(WN)	0.94	0.06	1.06	0.06	0.855
Weining(GZWN)	0.52	0.48	1.92	0.36	0.264
Zaobei(ZB)	0.83	0.17	1.2	0.16	0.679
Dabieshan(DBS)	0.63	0.38	1.6	0.3	0.801
Bashan(BS)	0.57	0.43	1.76	0.34	0.527
Leiqiong(LQ)	0.78	0.22	1.28	0.19	0.331
Wenshan(WS)	0.55	0.45	1.82	0.35	0.029
Dianzhong(DZ)	0.78	0.22	1.29	0.2	0.409
Zhaotong(ZT)	0.68	0.32	1.48	0.27	0.449
Diqing(DQ)	0.52	0.48	1.93	0.37	0
Dehong(DH)	0.79	0.21	1.27	0.19	0.536
Guangfeng(GF)	1	0	1	0	-
Sanjiang(SJ)	0.5	0.5	2	0.38	0.48
Wuling(WL)	0.63	0.37	1.59	0.3	0.313
Guanling(GL)	0.58	0.42	1.72	0.33	0.543
Wuchuan(WC)	0.58	0.42	1.72	0.33	0.732
Minnan(MN)	0.59	0.41	1.69	0.32	0.29
Longling(LL)	0.93	0.07	1.08	0.07	0.885
Weizhou(WZ)	0.9	0.1	1.11	0.1	0.765
Nandan(ND)	0.92	0.08	1.08	0.07	0.835
Yunling(YL)	0.64	0.36	1.56	0.29	0.096
Tibetan(TB)	0.51	0.49	1.94	0.37	0.46
Shigatue Humped(SH)	0.51	0.49	1.95	0.37	0.009
Agnues(AGS)	0.73	0.27	1.37	0.23	0.284
Zebu	0.77	0.23	1.3	0.2	0.297
