# Supplementary material for: Association of HSF1 Genetic Variation with Heat Tolerance in Chinese Cattle
Source: Animals (Basel). 2019 Nov 25;9(12):1027. doi: 10.3390/ani9121027 (PMC6941060; doi:10.3390/ani9121027)
Supplement: Supplementary file 1 [file animals-09-01027-s001.zip › Supplementary File/Table S4. Test of three subject effects HSF1 genotypes.xlsx]

## Sheet: Sheet1
Table S4. Test of three subject effects HSF1 genotypes
Source	Variable	Type III Sum of Squares	df	Mean Square	F	Sig.	Partial Eta Squared
Corrected Model	Temperature	7635.221a	2	3817.61	154.631	0	0.248
	Relative Humidity	26053.254b	2	13026.6	138.062	0	0.227
	Temperature and humidity index	12210.224c	2	6105.11	130.271	0	0.217
Intercept	Temperature	128538	1	128538	5206.39	0	0.847
	Relative Humidity	3.96003e+06	1	3.96003e+06	41970.1	0	0.978
	Temperature and humidity index	2.57449e+06	1	2.57449e+06	54934.5	0	0.983
Genotype	Temperature	7635.22	2	3817.61	154.631	0	0.248
	Relative Humidity	26053.3	2	13026.6	138.062	0	0.227
	THI	12210.2	2	6105.11	130.271	0	0.217
Error	Temperature	23157.8	938	24.688
	Relative Humidity	88503.7	938	94.354
	Temperature and humidity index	43959.1	938	46.865
Total	Temperature	197680	941
	Relative Humidity	4779092	941
	Temperature and humidity index	3.06199e+06	941
Corrected	Temperature	30793	940
Model	Relative Humidity	114557	940
	Temperature and humidity index	56169.3	940
a. R squared=0.248(Adjusted R squared= 0.246)
b. R squared=0.277(Adjusted R squared= 0.226)
c. R squared=0.217(Adjusted R squared= 0.216)
